# Supplementary material for: Characterisation of Kothea flammea gen. nov., sp. nov., a planctomycete of the family Pirellulaceae isolated from Fjord Schlei in the Baltic Sea
Source: Sci Rep. 2026 May 20;16:15751. doi: 10.1038/s41598-026-52476-w (PMC13190842; doi:10.1038/s41598-026-52476-w)
Supplement: Supplementary file 1 — Supplementary Material 1 [file 41598_2026_52476_MOESM1_ESM.xlsx]

## Sheet: Sheet1
Table S1. Materials and tools using during genome sequencing
Strain name	SH139
DNA Extraction	Wizard® HMW DNA Extraction Kit
ONT Sequencing Kit	SQK-NBD114.24
ONT Flow cell	FLO-MIN114
Comment	The reads from 3 individual runs were pooled
Bascaller	run 1+2: Dorado 0.3.0; run 3: Dorado0.5.0
Basecalling_model	run 1+2: dna_r10.4.1_e8.2_400bps_sup@v4.2.0; run 3: r10.4.1_e8.2_400bps_sup@v4.3.0
Demultiplexing	run 1+2: Guppy 6.5.7; run 3: Dorado 0.5.0
Q10 filtering	run 1+2: NanoFilt 2.8.0; run 3: Dorado 0.5.0
Read QC long reads	NanoPlot 1.41.0
Assembly	Flye 2.9.1 (--nano-hq, --min-overlap 2500)
Long-read Polishing	Medaka 1.7.2
Medaka Model	r1041_e82_400bps_sup_g615
Read QC short reads	FastQC 0.74
Mappig of short reads	BWA-MEM2 2.2.1
Short-read polishing	Pilon 1.20.1
Evaluation of completeness	BUSCO 5.5.0
Annotation for rotation	Prokka 1.14.6
