# Supplementary material for: Characterisation of Kothea flammea gen. nov., sp. nov., a planctomycete of the family Pirellulaceae isolated from Fjord Schlei in the Baltic Sea
Source: Sci Rep. 2026 May 20;16:15751. doi: 10.1038/s41598-026-52476-w (PMC13190842; doi:10.1038/s41598-026-52476-w)
Supplement: Supplementary file 2 — Supplementary Material 2 [file 41598_2026_52476_MOESM2_ESM.xlsx]

## Sheet: Tabelle1
Table S2. Details of the closest uncultured relatives of the novel isolate SH139T
Name of uncultured strain	Genbank accession number	16S rRNA gene sequence similarity	Query coverage	Average nucleotide identity (ANI)	Environmental source
clone HL7711_P1H6	KC896659.1	96.1	98	--	The epsomitic phototrophic microbial mat of hot Lake, Washington.
uncultered bacterium	LR637527.1	96.0	97	--	Wastewater treatment system, Denmark.
clone 110	FJ623363.1	94.8	98	--	Aerobic sequencing batch reactor under aerobic feeding and discharge conditions with the carbon source of waste activated sludge alkaline fermentation liquid, China
JTS-AC94x (MAG, next relative in GTDB)	GCA_041749395.1	no 16S rRNA sequence in MAG	--	75.6	biofilm from active travertine-forming spring, Norway: Svalbard, Jotun geothermal spring
